# Supplementary material for: A transphyletic study of metazoan β-catenin protein complexes
Source: Zoological Lett. 2024 Dec 2;10:20. doi: 10.1186/s40851-024-00243-y (PMC11613877; doi:10.1186/s40851-024-00243-y)
Supplement: Supplementary file 16 — Supplementary Material 16 [file 40851_2024_243_MOESM16_ESM.xls]

## Sheet: Pan-metazoan
Protein interactions conserved in X. laevis, N. vectensis, E. fluviatilis, and B. mikado β-catenin
Entry	Protein Description	Protein symbol	Functional Annotation	Localisation
A0A1L8HIR4	Dehydrogenase/Reductase 12	DHRS12	Inhibits the proliferation and metastasis of osteosarcoma via β-catenin pathway	Nucleoplasm
A0A1L8G578	Cleavage And Polyadenylation Specific Factor 3	CPSF3	Critical in RNA polyadenylation	Nucleoplasm
A0A1L8HG50	RNA Methyltransferase Like 1	MRM3	Catalyzes the creation of 2'-O-methylguanosine	Mitochondria
A0A1L8GET9, P33152	E-cadherin	CDH1	Critical in cell-cell adhesion	Plasma membrane
A0A1L8HXE0	HAUS Augmin Like Complex Subunit 8	HAUS8	Essential for maintaining spindle integrity and chromosomal stability	Cytoskeleton
A0A1L8HPP5	Short Chain Dehydrogenase/Reductase Family 39U Member 1	SDR39U1	Metabolises steroid hormones and prostaglandins	Nucleoplasm & cytosol
A0A1L8ER90	D-3-phosphoglycerate dehydrogenase	PHGDH	Catalyzes the reversible oxidation of 3-phospho-D-glycerate to 3-phosphonooxypyruvate, the first step of the phosphorylated L-serine biosynthesis pathway.	Nucleoplasm & cytosol
A9JS50	FKBP Prolyl Isomerase 10	FKBP10	Accelerates the folding of proteins during protein synthesis	Vesicles & endoplasmic reticulum
Q58E95	Adenylyltransferase and sulfurtransferase MOCS3	MOCS3	Essential during biosynthesis of the molybdenum cofactor.	Cytosol
A0A1L8G3M7	26S proteasome non-ATPase regulatory subunit 2	PSMD2	Involved in ATP dependent degradation of ubiquitinated proteins.	Nucleoplasm & cytosol
A0A1L8FYI7	Microtubule Crosslinking Factor 1	MTCL1	Development and maintenance of non-centrosomal microtubule bundles at the lateral membrane in polarized epithelial cells.	Cytoskeleton & plasma membrane

## Sheet: X. laevis
Protein interactions with X. laevis β-catenin only
Entry	Protein Description	Protein symbol	Functional Annotation	Localisation
Flag_Bcat_	Flag tagged Beta catenin	CTNNB1	Cell adhesion and transcriptional regulations	Nucleoplasm & cell membrane
Xenopus_laevis
Q6DEE7	Family With Sequence Similarity 76 Member B	FAM76B	Unknown	Nucleoplasm
A0A1L8F1E9	Proline Rich Coiled-Coil 2B	PRRC2B	Unknown	Cytosol
A2RV58	Acylglycerol kinase	AGK	Phosphorylates monoacylglycerol and diacylglycerol to form lysophosphatidic acid and phosphatidic acid, respectively	Mitochondria
Q3KPL2	Nucleolin	NCL	Transcriptional elongation	Nucleoplasm
A0A1L8EMX9	Signal Recognition Particle 68	SRP68	Targets secretory proteins to the rough endoplasmic reticulum membrane.	Cytosol
Q3B8M1	FKBP Prolyl Isomerase 3	FKBP3	Inhibits T-cell proliferation by arresting two distinct cytoplasmic signal transmission pathways.	Nucleoplasm
Q7ZWY9	Lysine--tRNA ligase	KARS1	Catalyzes the specific attachment of an amino acid to its cognate tRNA in a 2-step reaction	Cytosol & nucleoplasm
A0A1L8GX20	IK Cytokine	IK	Involved in pre-mRNA splicing as a component of the spliceosome	Nucleoplasm
Q800A4	DNA primase small subunit	PRIM1	Plays an essential role in the initiation of DNA synthesis	Nucleoplasm
A0A1L8GZU4	Filamin-C	FLNC	Plays a central role in muscle cells, probably by functioning as a large actin-cross-linking protein.	Cytosol, cytoskeleton & plasma membrane
Q7ZYR7	Protein phosphatase 1G	PPM1G		Nucleoplasm
A2VDC8	Eukaryotic translation initiation factor 3 subunit H	EIF3H	Required for in the initiation of protein synthesis.	Cytosol
A0A1L8FQW5	Glycylpeptide N-Tetradecanoyltransferase 2	NMT2	Adds a myristoyl group to the N-terminal glycine residue of certain cellular and viral proteins.	Golgi apparatus, cytosol & plasma membrane
A0A1L8GDF1	Cleavage stimulation factor subunit 3	CSTF3	Required for polyadenylation and 3'-end cleavage of mammalian pre-mRNAs.	Nucleoplasm
Q7ZYL5	Kinesin Family Member 22	KIF22	Involved in spindle formation and the movements of chromosomes during mitosis and meiosis.	Nucleoplasm
Q5XH65	LIM Domain And Actin Binding 1	LIMA1	Involved in actin cytoskeleton regulation and dynamics.	Cytosol
O93355	Geminin	GMNN	Critical role in cell cycle regulation.	Cytosol and nucleoplasm
A0A1L8F746	Cullin-4B	CUL4B	Mediates the ubiquitination and subsequent proteasomal degradation of target proteins.	Nucleoplasm
P09560	RAF proto-oncogene serine/threonine-protein kinase	RAF1	Acts as a regulatory link between the membrane-associated Ras GTPases and the MAPK/ERK cascade.	Nucleoplasm
Q52QH5	Actin Alpha 2, Smooth Muscle	ACTA2	Essential in cell motility.	Cytosol & cytoskeleton
Q6DDV8	TPX2 Microtubule Nucleation Factor	TPX2	Necessary for normal assembly of mitotic spindles.	Cytoskeleton & nucleoplasm
A0A1L8EKJ1	Cell division control protein 6	CDC6	Involved in the initiation of DNA replication.	Cytosol & nucleoplasm
A0A1L8HPJ8	Neural precursor cell expressed, developmentally down-regulated 8	NEDD8	Ubiquitin-like protein which plays an important role in cell cycle control and embryogenesis.	Cytosol & nucleoplasm
A0A1L8EZH4	Actin Alpha Cardiac Muscle 1	ACTC1	Essential in cell motility.	Cytosol & cytoskeleton
A0A1L8F2W4	Fragile X mental retardation 1	FMR1	Vital in neuronal development and synaptic plasticity through the regulation of alternative mRNA splicing, mRNA stability.	Cytosol & nucleoplasm
Q6GNQ0	Cortactin	CTTN	Contributes to the organization of the actin cytoskeleton and cell shape.	Plasma membrane & cytosol
Q5XHJ8	Gelsolin	GSN	Calcium-regulated, actin-modulating protein that binds to the plus (or barbed) ends of actin monomers or filaments, preventing monomer exchange.	Plasma membrane & cytoskeleton
A0A1L8FQC1	Microtubule-associated protein 4	MAP4	Promotes microtubule assembly.	Plasma membrabe & cytosol
A0A1L8H338	KH-Type Splicing Regulatory Protein	KHSRP	Binds to the dendritic targeting element and may play a role in mRNA trafficking.	Nucleoplasm
Q7SYT0	Elongation factor 1-alpha 2	EEF1A2	Promotes the GTP-dependent binding of aminoacyl-tRNA to the A-site of ribosomes during protein biosynthesis.	Cytosol
A0A1L8G7Q1	Spectrin Repeat Containing Nuclear Envelope Protein 1	SYNE1	Forms a linking network between organelles and the actin cytoskeleton to maintain the subcellular spatial organization.	Plasma membrane, nucleoplasm & nuclear membrane
Q7ZWS3	Junction plakoglobin	JUP	Necessary in mediating cell adhesion.	Cytosol & plasma membrane
A0A1L8GSW1	Tropomodulin-3	TMOD3	Development of short actin protofilament.	Cytosol
Q4QR01	WD repeat-containing protein 18	WDR18	Functions as a component of the Five Friends of Methylated CHTOP (5FMC) complex; the 5FMC complex is recruited to ZNF148 by methylated CHTOP, leading to desumoylation of ZNF148 and subsequent transactivation of ZNF148 target genes	Nucleoplasm

## Sheet: N. vec
Protein interactions with N. vectensis β-catenin only.
Entry	Protein Description	Protein symbol	Functional Annotation	Localisation
Flag_Bcat_ Nematostella	Flag tagged Beta catenin	CTNNB1	Cell adhesion and transcriptional regulations	Nucleoplasm & cell membrane
A0A1L8EVQ5	G-rich sequence factor-1	GRSF1	Regulator of post-transcriptional mitochondrial gene expression, required for assembly of the mitochondrial ribosome and for recruitment of mRNA and lncRNA.	Nucleoplasm & cytosol
A0A1L8EPA4	Heterogeneous Nuclear Ribonucleoprotein A3	HNRNPA3	Plays a role in cytoplasmic trafficking of RNA. Binds to the cis-acting response element, A2RE.	Nucleoplasm
A0A1L8FD07	Protoporphyrinogen Oxidase	PPOX	Catalyzes the 6-electron oxidation of protoporphyrinogen-IX to form protoporphyrin-IX	Mitochondria & cytosol
A0A1L8G5U4	WAP Four-Disulfide Core Domain 5	WFDC5	A proteinase inhibitor.	Extracellular
P19011	Vitellogenin-B2	VITB2	Xenopus specific precursor of major egg-yolk proteins
A0A1L8FQP1, Q6DD69	ATP-dependent 6-phosphofructokinase, muscle type	PFKM	Catalyzes the phosphorylation of D-fructose 6-phosphate to fructose 1,6-bisphosphate by ATP, the first committing step of glycolysis.	Endoplasmic reticulum
Q641I6	Perilipin 2	PLIN2	May be involved in development and maintenance of adipose tissue.	Lipid droplets
Q5EAV7	OCIA Domain Containing 2	OCIAD2	Unknown	Mitochondria
A0A1L8ERQ6	Keratin 19	KRT19	Involved in the organization of myofibers.	Cytoskeleton
Q6NRY2	Nucleolar Protein 6	NOL6	RNA processing	Nucleoplasm
A0A1L8I0J5	Hypermethylated in cancer 2	HIC2	Transcriptional repressor.	Nucleoplasm
Q2VPF9	DEAD-Box Helicase 54	DDX54	Represses the transcriptional activity of nuclear receptors.	Nucleoplasm
Q7ZZY7	Ribonucleic Acid Export 1	RAE1	Plays a role in mitotic bipolar spindle formation	Nucleoplasm
Q52L44	Propionyl-CoA Carboxylase Subunit Beta	PCCB	Catalyzes the carboxylation of propionyl-CoA/propanoyl-CoA to D-methylmalonyl-CoA/(S)-methylmalonyl-CoA	Mitochondria
A0A1L8HH71	Propionyl-CoA Carboxylase Subunit Alpha	PCCA	Involved in the catabolism of odd chain fatty acids, branched-chain amino acids isoleucine, threonine, methionine, and valine	Mitochondria
A0A1L8EXW2	Sad1 And UNC84 Domain Containing 1	SUN1	Involved in telomere attachment to nuclear envelope in the prophase of meiosis	Nuclear membrane
Q6DJE0	SEC23 Homolog B, COPII Coat Complex Component	SEC23B	Promotes the formation of transport vesicles from the endoplasmic reticulum	Endoplasmic reticulum
A0A1L8HLC5	Factor Interacting With PAPOLA And CPSF1	FIP1L1	Contributes to poly(A) site recognition and stimulates poly(A) addition.	Nucleoplasm
A0A1L8HYG8	Phosphoserine aminotransferase	PSAT1	Catalyzes the reversible conversion of 3-phosphohydroxypyruvate to phosphoserine and of 3-hydroxy-2-oxo-4-phosphonooxybutanoate to phosphohydroxythreonine.	Cytosol
Q8AX85	KH-Type Splicing Regulatory Protein	KHSRP	Binds to the dendritic targeting element and may play a role in mRNA trafficking.	Nucleoplasm

## Sheet: E. flu
Protein interactions with E. fluviatilis β-catenin only.
Entry	Protein Description	Protein symbol	Functional Annotation	Localisation
Flag_Bcat_Ephydatia	Flag tagged Beta catenin	CTNNB1	Cell adhesion and transcriptional regulations	Nucleoplasm & cell membrane
A0A1L8HXW7	Focadhesin	FOCAD	Potential tumor suppressor in gliomas.	Mitochondria
Q5U4V6, A0A1L8HEI6, Q7ZWQ5	Tubulin alpha-1C chain	TUBA1C	Major constituent of microtubules.	Cytoskeleton
A0A1L8HRX7	Lectin, Mannose Binding 1	LMAN1	Forms a specific cargo receptor for the ER-to-Golgi transport of selected proteins.	Cytosol
A0A1L8HPG1	Phosphoenolpyruvate Carboxykinase 1	PCK1	Catalyzes the reversible decarboxylation and phosphorylation of oxaloacetate.	Cytosol
Q7ZY50	Tubulin Beta-4B Chain	TUBB4B	Major constituent of microtubules.	Cytoskeleton
A0A1L8H328	Coiled-coil and C2 domain-containing protein 1A	CC2D1A	Transcription factor that binds specifically to the dual repressor element and represses HTR1A gene transcription in neuronal cells.	Nucleoplasm & cytosol
A0A1L8F028, A0A1L8F9Y5	Glycogen phosphorylase, liver form	PYGL	Vital in carbohydrate metabolism.	Cytosol
F6KDD8	Mitochondrially Encoded Cytochrome C Oxidase II	COX2	Last enzyme in the mitochondrial electron transport chain which drives oxidative phosphorylation.	Mitochondria
A0A1L8HHY6	ATP Synthase F1 Subunit Beta	ATP5F1B	Production of ATP from ADP during the respiratory chain.	Mitochondria
A0A1L8FCH5	Skint1 Like	BTN12	Unknown	Unknown
A0A1L8GA84	Lipoma Preferred Partner	LPP	May play a structural role at sites of cell adhesion in maintaining cell shape and motility.	Focal adhesion sites & cytosol
P30883	Tubulin beta-4B	TUBB4B	Major constituent of microtubules.	Cytoskeleton
B1H1T9	Kinesin Family Member 20A	KIF20A	Required for chromosome passenger complex (CPC)-mediated cytokinesis.	Nucleoplasm
A0A1L8H3C0	Minichromosome Maintenance Complex Component 7	MCM7	Putative replicative helicase essential for DNA replication initiation & elongation in eukaryotic cells.	Nucleoplasm
Q5XGR6, Q6NTQ9	NADH:Ubiquinone Oxidoreductase Subunit A10	NDUFA10	Functions in the transfer of electrons from NADH to the respiratory chain.	Mitochondria
Q0IHH7	Acyl-CoA Dehydrogenase Long Chain	ACADL	Catalyzes the initial step of mitochondrial fatty acid beta-oxidation	Mitochondria
A0A1L8GA35	26S proteasome non-ATPase regulatory subunit 2	PSMD2	Involved in the ATP-dependent degradation of ubiquitinated proteins.	Nucleoplasm & cytosol
Q7ZXE9	Testin LIM Domain Protein	TES	Scaffold protein that may play a role in cell adhesion, cell spreading and in the reorganization of the actin cytoskeleton.	Focal adhesion sites & cytosol
A0A1L8EU56	Adenosylhomocysteinase	AHCY	May play a key role in the control of methylations via regulation of the intracellular concentration of adenosylhomocysteine.	Cytosol
Q9W603	FACT Complex Subunit SPT16	SUPT16H	Acts as a histone chaperone that both destabilizes and restores nucleosomal structure.	Nucleoplasm
Q6NRV3	Tubulin Alpha Like 3	TUBAL3	Major constituent of microtubules.	Cytoskeleton
Q7ZY98	Staphylococcal Nuclease And Tudor Domain Containing 1	SND1	Endonuclease that mediates miRNA decay of both protein-free and AGO2-loaded miRNAs.	Cytosol
O12975	Aldolase, Fructose-Bisphosphate A	ALDOA	Plays a key role in glycolysis and gluconeogenesis.	Cytosol
A0A1L8FXX3	Thioredoxin Domain Containing 5	TXNDC5	Possesses thioredoxin activity. Has been shown to reduce insulin disulfide bonds.	Endoplasmic reticulum
A0A1L8H4A9	Acyl-CoA Dehydrogenase Very Long Chain	VLCAD	Catalyzes the initial step of mitochondrial fatty acid beta-oxidation.	Nucleoplasm & mitochondria
Q6TEC1	Nudix Hydrolase 16	NUDT16	RNA-binding and decapping enzyme that catalyzes the cleavage of the cap structure of snoRNAs and mRNAs in a metal-dependent manner.	Nucleoplasm
A0A1L8GZZ1	Transient Receptor Potential P8	TRPM8	Positively regulates the plasma membrane cation channel TRPM8 activity.	Plasma membrane
Q6PAB3	Malate Dehydrogenase 1	MDH1	Catalyzes the reduction of aromatic alpha-keto acids in the presence of NADH	Cytosol
A0A1L8HPL6	Zinc Finger Homeobox 2	ZFHX2	Transcriptional regulator that is critical for the regulation of pain perception and processing of noxious stimuli.	Nucleoplasm
A0A090AZM4	Minichromosome Maintenance Complex Component 6	MCM6	Putative replicative helicase necessary for DNA replication initiation & elongation in eukaryotic cells.	Nucleoplasm
A0A1L8GPN4	Minichromosome Maintenance Complex Component 2	MCM2	Putative replicative helicase necessary for DNA replication initiation & elongation in eukaryotic cells.	Nucleoplasm
A0A1L8HX68	60S Ribosomal Protein L40	RPL40	Influences the ribosomal biogenesis as a ribosomal protein	Nucleoplasm & cytosol
Q91855	G1 To S Phase Transition 1	GSPT1	Involved in translation termination in response to the termination codons UAA, UAG and UGA	Cytosol
Q7ZYH7	Phosphoglycerate Kinase 1	PGK1	Catalyzes one of the two ATP producing reactions in the glycolytic pathway via the reversible conversion of 1,3-diphosphoglycerate to 3-phosphoglycerate	Cytosol
A0A1L8ELW9	Cytochrome C Oxidase Subunit 4I1	COX4I1	Final enzyme in the mitochondrial electron transport chain which drives oxidative phosphorylation.	Mitochondria
Q9I8J7	Transketolase	TKT	Catalyses the transfer of a two-carbon ketol group from a ketose donor to an aldose acceptor, via a covalent intermediate with the cofactor thiamine pyrophosphate.	Nucleoplasm
A0A1L8FJ72	B-TFIID TATA-Box Binding Protein Associated Factor 1	BTAF1	Regulates transcription in association with TATA binding protein (TBP).	Nucleoplasm

## Sheet: B. mik
Protein interactions with B. mikado β-catenin only.
Entry	Protein Description	Protein symbol	Functional Annotation	Localisation
Flag_Bcat_Bolinop	Flag tagged Beta catenin	CTNNB1	Cell adhesion and transcriptional regulations	Nucleoplasm & cell membrane
A0A1L8H7Y9, A0A1L8I0K6	Clathrin Heavy Chain	CLTC	Contribute to stabilization of kinetochore fibers of the mitotic spindle by acting as inter-microtubule bridge	Cytosol & mitotic spindles
A0A1L8GM46	Nuclear Autoantigenic Sperm Protein	NASP	Required for DNA replication, normal cell cycle progression and cell proliferation.	Nucleoplasm
A0A1L8HKM5	Transforming Acidic Coiled-Coil Containing Protein 3	TACC3	Plays a role in the microtubule-dependent coupling of the nucleus and the centrosome.	Mitotic spindle & Cytosol
O93398, P09010	Lamin B1	LMNB1	Provides a framework for the nuclear envelope and may also interact with chromatin.	Nuclear membrane
A0A1L8GW77	Uncharacterized protein
Q6IRQ1	ATP Binding Cassette Subfamily D Member 3	ABCD3	Probable transporter involved in the transport of branched-chain fatty acids and C27 bile acids into the peroxisome.	Peroxisomes
A0A1L8HR04	Sorting Nexin 2	SNX2	Involved in several stages of intracellular trafficking. Interacts with membranes containing phosphatidylinositol 3-phosphate	Endosomes
A0A1L8FAS3	Exonuclease 3'-5' Domain Containing 2	EXD2	Acts as an exoribonuclease in mitochondrion, possibly by regulating ATP production and mitochondrial translation	Mitochondria
A0A1L8GNZ8	Phospholipase A2 Group VI	PLA2G6	Involved in phospholipid remodeling with implications in cellular membrane homeostasis, mitochondrial integrity and signal transduction.	Cytosol & mitotic spindles
A0A1L8EUC8	Nucleoporin 85	NUP85	Required for NPC assembly and maintenance	Nuclear membrane
A0A1L8I190	Kinetochore Associated 1	KNTC1	Prevents cells from prematurely exiting mitosis.	Cytosol & plasma membrane
Q4KLQ6	Nucleoporin 88	NUP88	Required for NPC assembly and maintenance	Nuclear membrane
Q6GNW7	Acetylserotonin O-Methyltransferase Like	ASMTL	Nucleoside triphosphate pyrophosphatase that hydrolyzes dTTP and UTP.	Cytosol
B4F6R0	Zona Pellucida Glycoprotein 2	ZP2	Facilitates sperm binding, induction of the acrosome reaction and prevents post-fertilization polyspermy	Plasma membrane
Q6AX37	Phosphatidylinositol-Glycan Biosynthesis Class S Protein	PIGS	Essential for transfer of GPI to proteins, particularly for formation of carbonyl intermediates.	Endoplasmic reticulum
Q91349	Nucleoporin 62	NUP62	Required for NPC assembly and maintenance	Nuclear membrane
Q91673	Zona Pellucida Glycoprotein 4	ZP4	Facilitates sperm binding, induction of the acrosome reaction and prevents post-fertilization polyspermy	Plasma membrane
A0A1L8EPP4	Ras-associated and pleckstrin homology domains-containing protein 1	RAPH1	lamellipodial dynamics regulation and negatively regulates cell adhesion.	Nucleoplasm, plasma membrane & cytosol
Q6GPS9	Hydroxyacyl-CoA Dehydrogenase Trifunctional Multienzyme Complex Subunit Alpha	HADHA	Mitochondrial trifunctional enzyme catalyzes the last three of the four reactions of the mitochondrial beta-oxidation pathway.	Mitochondria
Q7ZTL9	Ubiquitin Protein Ligase E3A	UBE3A	E3 ubiquitin-protein ligase which accepts ubiquitin from an E2 ubiquitin-conjugating enzyme in the form of a thioester and transfers it to its substrates	Nucleoplasm & cytosol
Q694W8	Myosin X	MYO10	Regulates cell shape, cell spreading and cell adhesion.	Cytosol & plasma membrane
A0A1L8H8C4	Rabankyrin 5	RANK5	Proposed effector of Rab5.	Endosomes
Q641D5	Histone Acetyltransferase 1	HAT1	Has intrinsic substrate specificity that modifies lysine in recognition sequence GXGKXG.	Nucleoplasm
A0A1L8ELC5	Exportin-2	XPO2	Mediates importin-alpha re-export from the nucleus to the cytoplasm after import substrates have been released into the nucleoplasm.	Nucleoplasm & cytosol
A0A1L8FWJ0	DnaJ Heat Shock Protein Family (Hsp40) Member C13	DNAJC13	Involved in membrane trafficking through early endosomes.	Cytosol
Q0IHC3	Sideroflexin 1	SFXN1	Mediates transport of serine into mitochondria, an important step of the one-carbon metabolism pathway	Mitochondria

## Sheet: N.vec & X. lae
Protein interactions conserved in N. vectensis and X. laevis β-catenin.
Entry	Protein Description	Protein symbol	Functional Annotation	Localization
G5E9G0	Ribosomal protein L3	RPL3	Component of the large subunit of cytoplasmic ribosomes.	Nucleoplasm & cytosol
P70039, A0A1L8I1P0	Adenomatous polyposis coli	APC	Degradation of CTNNB1 and participates in Wnt signaling as a negative regulator.	Cytosol,nucleoplasm & plasma membrane
Q5MNU4	Staufen Double-Stranded RNA Binding Protein 1	STAU1	Role in specific positioning of mRNAs at given sites in the cell by cross-linking cytoskeletal and RNA components, and in stimulating their translation at the site.	Cytosol
Q2TAT7	Cytochrome b-c1 complex subunit 8	UQCRQ	Part of the mitochondrial electron transport chain which drives oxidative phosphorylation.	Mitochondria
A0A1L8FB29	Nucleolar and spindle-associated protein 1	NUSAP1	Plays a role in spindle microtubule organization during mitosis	Nucleoplasm
Q8AXM9	Catenin delta-1	CTNND1	Stabilises E-cadherin in the adherens junction	Plasma membrane
A0A1L8HDN2	Pyruvate Dehydrogenase E1 Subunit Alpha 1	PDHA1	Catalyzes the overall conversion of pyruvate to acetyl-CoA and CO2, and thereby links the glycolytic pathway to the tricarboxylic cycle.	Mitochondria
A0A1L8EKG6	Junction plakoglobin	JUP		Cytosol & plasma membrane
A0A1L8F6I3	Heat Shock Protein Family A (Hsp70) Member 5	HSPA5	Endoplasmic reticulum chaperone that plays a key role in protein folding and quality control in the endoplasmic reticulum lumen	Cytosol

## Sheet: N.vec & E. flu
Protein interactions conserved in N. vectensis and E. fluviatilis β-catenin.
Entry	Protein Description	Protein symbol	Functional Annotation	Localization
A0A1L8GCZ4	Pyruvate carboxylase	PC	Catalyzes a 2-step reaction involving the ATP-dependent carboxylation of the covalently attached biotin in the first step and the transfer of the carboxyl group to pyruvate in the second.	Mitochondria
A2BD87, Q9PSN9, A0A1L8GLT4	Vitellogenin-A2	VTGA2	Precursor of the major egg-yolk proteins that are sources of nutrients during early development of oviparous organisms.
A8E5X7	Tubulin beta 2B	TUBB2B	Plays a critical role in proper axon guidance in both central and peripheral axon tracts	Cytoskeleton
Q5U4L0	intelectin-2	ITLN2	May play a role in the defense system against pathogens.	Extracellular matrix
Q6GN63	Isocitrate dehydrogenase [NAD] subunit alpha	IDH3A	Catalyzes the decarboxylation of isocitrate into alpha-ketoglutarate.	Mitochondria & nucleus
E9LYZ5	Prominin 1	PROM1	May play a role in cell differentiation, proliferation, and apoptosis	Plasma membrane & endoplasmic reticulum

## Sheet: N.vec & B.mik
Protein interactions conserved in N. vectensis and B. mikado β-catenin.
Entry	Protein Description	Protein symbol	Functional Annotation	Localisation
Q6GMF0	Delta-1-pyrroline-5-carboxylate synthase	ALDH18A1	Converts glutamate to glutamate 5-semialdehyde, during the biosynthesis of proline, ornithine and arginine.	Mitochondria
A0A1L8GVZ4	Lymphoid-Restricted Membrane Protein	LRMP	Delivery of peptides to MHC1 molecules.	Nucleoplasm & cytosol
A0A1L8EQC6	Sad1 And UNC84 Domain Containing 1	SUN1	Involved in the connection between the nuclear lamina and the cytoskeleton	Nucleoplasm
A0A1L8HBE3	Nuclear pore complex protein Nup98-Nup96	NUP98	Involved in the bidirectional transport across the NPC.	Nucleoplasm
Q6IP85	Vacuolar protein sorting-associated protein VTA1	VTA1	Involved in the endosomal multivesicular bodies (MVB) pathway.	Cytosol & nucleoplasm
Q5XGL4	Proteasome subunit alpha type-6	PSMA6	Involved in the proteolytic degradation of intracellular proteins.	Cytosol & nucleoplasm
A0A1L8HUR0	Protein Transport Protein Sec24B	SEC24B	Promotes the creation of transport vesicles from the endoplasmic reticulum	Cytosol, nucleoplasm & endoplasmic reticulum
A0A1L8HJ31	Nucleoporin p58/p45	NUP58	Involved in the bidirectional transport across the NPC.	Nucleoplasm
A0A1L8GD17	CAD Protein	CAD	Necessary protein in the pyrimidine pathway	Cytosol & nucleoplasm
Q6PKY5	Metaxin-1	MTX1	Involved in transport of proteins into the mitochondrion.	Mitochondria
Q6NTZ7	Nuclear receptor-binding protein	NRBP1	May play a role in subcellular trafficking between the endoplasmic reticulum and Golgi apparatus through interactions with the Rho-type GTPases.	Cytosol & nucleoplasm
A0A1L8GKJ9	Nucleoporin 93	NUP93	Involved in the bidirectional transport across the NPC.	Nucleoplasm
A0A1L8F9A2	NIMA Related Kinase 9	NEK9	Regulator of mitotic progression, participating in the control of spindle dynamics and chromosome separation.	Cytosol, nucleus & mitochondria
A0A1L8I066	eIF-2-alpha kinase activator GCN1	GCN1	Acts as a positive activator of the EIF2AK4/GCN2 protein kinase activity in response to amino acid starvation.	Cytosol

## Sheet: X.lae & E.flu
Protein interactions conserved in X. laevis and E. fluviatilis β-catenin.
Entry	Protein Description	Protein symbol	Functional Annotation	Localisation
Q6IND5	von Willebrand factor A domain-containing protein 5A	VWA5A	May play a role in tumorigenesis as a tumor suppressor.	Nucleoplasm
A1L2N5	Actin, cytoplasmic 1	ACTB	Actin is a highly conserved protein that polymerizes to produce filaments that form cross-linked networks in the cytoplasm of cells	Cytoskeleton
Q7ZY48	60S ribosomal protein L13a	RPL13A	Component of the GAIT (gamma interferon-activated inhibitor of translation) complex which mediates interferon-gamma-induced transcript-selective translation inhibition in inflammation processes.	Cytoplasm & nucleoplasm

## Sheet: E. flu & B.mik
Protein interactions conserved in E. fluviatilis and B. mikado β-catenin.
Entry	Protein Description	Protein symbol	Functional Annotation	Localisation
Q7ZWP4, A0A1L8H339	Tubulin beta-4A	TUBB4A	Major constituent of microtubules.	Cytoskeleton
A0A1L8HXI3	Armadillo Repeat Containing 6	ARMC6	Unknown	Cytosol
A0A1L8F6S2	TRNA Methyltransferase 12 Homolog	TRMT12	Component of the wybutosine biosynthesis pathway.	Nucleoplasm & mitochondria
A0A1L8F8L5	Tubulin beta chain	TUBB	Major constituent of microtubules	Cytoskeleton
A0A1L8G0I0	5-Oxoprolinase	OPLAH	Catalyzes the cleavage of 5-oxo-L-proline to form L-glutamate coupled.	Cytosol
Q91728	Zona Pellucida Glycoprotein 3	ZP3	Essential for sperm binding and zona matrix formation.
A0A1L8GJR2	SCY1 Like Pseudokinase 1	SCYL1	Regulates COPI-mediated retrograde protein traffic at the interface between the Golgi apparatus and the ER.	Cytosol
Q52L34	Methenyltetrahydrofolate Synthetase Domain Containing	MTHFSD	Novel RNA binding protein that is a component of stress granules.	Nucleoplasm
Q642R6	Nucleoporin 205	NUP205	Vital in the nuclear pore complex assembly and/or maintenance.	Nucleoplasm
P13602	Tubulin beta 2A	TUBB2A	Major constituent of microtubules	Cytoskeleton
Q6NRZ4	Ceramide Transporter 1	CERT	Facilitates the intracellular trafficking of ceramides and diacylglycerol lipids.	Nucleoplasm
A1L3K7	Enolase 1	ENO1	Glycolytic enzyme the catalyzes the conversion of 2-phosphoglycerate to phosphoenolpyruvate	Plasma membrane & cytosol
Q4QR22	Electron Transfer Flavoprotein Subunit Alpha	ETFA	Electron transfer to the mitochondrial respiratory chain via ETF-ubiquinone oxidoreductase	Mitochondria
A0A1L8FMQ6	Tripartite Motif Containing 28	TRIM28	Corepressor for KRAB domain-containing zinc finger proteins	Nucleoplasm
A0A1L8FF52	SEC31 Homolog B, COPII Coat Complex Component	SEC31B	May function in vesicle budding and cargo export from the endoplasmic reticulum.	Nucleoplasm & cytosol
A0A1L8F8T2	SUMO1 Activating Enzyme Subunit 1	SAE1	Mediates ATP-dependent activation of SUMO proteins followed by formation of a thioester bond between a SUMO protein and a conserved active site cysteine residue on UBA2/SAE2.	Nucleoplasm & cytosol
Q6DCF9	Annexin A7	ANXA7	Calcium/phospholipid-binding protein which promotes membrane fusion and is involved in exocytosis.	Nucleoplasm & cytosol
A0A1L8H6E2	Autophagy Related 3	ATG3	Enzyme required for the cytoplasm to vacuole transport ,autophagy, and mitochondrial homeostasis.	Cytosol
Q641I4	O-Linked N-Acetylglucosamine (GlcNAc) Transferase	OGT1	Catalyzes the transfer of a single N-acetylglucosamine from UDP-GlcNAc to a serine or threonine residue in cytoplasmic and nuclear proteins.	Nucleoplasm & plasma membrane
A0A1L8F992	Eukaryotic Translation Initiation Factor 2B Subunit Beta	EIF2B2	Catalyzes the exchange of eukaryotic initiation factor 2-bound GDP for GTP.	Nucleoplasm & plasma membrane
A0A1L8GPQ3	Ubiquinol-Cytochrome C Reductase Core Protein 1	UQCRC1	Part of the mitochondrial electron transport chain which drives oxidative phosphorylation.	Mitochondria
Q7ZXB0	Survival motor neuron protein	SNM1	Plays an important role in the splicing of cellular pre-mRNAs.	Nucleoplasm & cytosol
Q6INS0	Glutathione S-transferase theta-1	GSTT1	Conjugation of reduced glutathione to exogenous and endogenous hydrophobic electrophiles.	Unknown
A0A310UH28	Lysophospholipase II	LYPLA2	Acts as a acyl-protein thioesterase hydrolyzing fatty acids from S-acylated cysteine residues.	Nucleoplasm & cytosol
Q4V7H4	Uncharacterised protein	Unknown	Unknown	Unknown
Q05AT7	Zona Pellucida Glycoprotein 4	ZP4	Component of the zona pellucida.	Extracellular matrix & plasma membrane

[truncated: 4 more sheets: NV,BM,EF, XL, NV, BM, XL, EF, BM, XL, NV, EF]
